# Supplementary material for: Comprehensive Primer Design for Analysis of Population Genetics in Non-Sequenced Organisms
Source: PLoS One. 2012 Feb 24;7(2):e32314. doi: 10.1371/journal.pone.0032314 (PMC3289539; doi:10.1371/journal.pone.0032314)
Supplement: Table S2 — Primers for polymorphic markers. (XLS) [file pone.0032314.s004.xls]

## Sheet: Sheet1
Table S2. Primers for polymorphic markers
Species	Gene name	Reference genome species for designing primers		Primer Sequence (5'-3')		Identity	Exon or Introna
		Gene ID of species A	Gene ID of species B	F primer	R primer
R. ornativentris	SF328	ENSGALG00000016705	ENSXETG00000001404	CCCAAAAGAAGTTTTGCTGA	GCCTCACAAACAACCACAGA	0.61	Intronic
	SF700	ENSGALG00000014908	ENSXETG00000023385	TGGATCTTGCAACTGTAAGTGA	CAGCCATAATACAGCGTTGC	0.71	Both
	SF213	ENSGALG00000012656	ENSXETG00000000852	TGCAGATTTTGTTGTCTTCCT	TCAAGGGCAACATTTGTTCA	0.78	Intronic
	SF232	ENSGALG00000012440	ENSXETG00000000237	AGTCATAATGGTGCCACTAAAAG	TGTGGTCCTTGTATGGGTTG	0.79	Exonic
	SF412	ENSGALG00000004209	ENSXETG00000022994	ACCATCCTCACTGTGACACC	TCTTTGGCAAACTGGACCTT	0.81	Exonic
	SF643	ENSGALG00000016628	ENSXETG00000021425	CACGTACCACATTGCCTTTG	GGGACTTCATCACCATGAGC	0.85	Exonic
	SF465	ENSGALG00000009645	ENSXETG00000020932	TGTCAAGCAAAGATCGACACA	CACCAACCTTGAATTGTCCT	0.85	Both
	SF222	ENSGALG00000011365	ENSXETG00000010253	GACTAATAGACAAGTCCAGAGTAACCT	GTTACCAAGTCATCCTCTCCAC	0.86	Exonic
	SF52	ENSGALG00000010786	ENSXETG00000005053	CAGCAGGGAAATACCAAAGG	GGCCTCAATGAATCAAACACA	0.98	Intronic
	SF58	ENSGALG00000014661	ENSXETG00000011592	TTGTGATGGGTCTATTCTCTGC	AAAGATTTTAACCGCCAGAGC	0.98	Intronic
A. sagrei	Q9YGP8_CHICK	ENSGALG00000000713	ENSACAG00000008238	CATAGGCCCTGGACACAGTT	CACGTTAGGCATTAAGGGAGA	0.77	Exonic
	ZZZ3	ENSGALG00000008988	ENSACAG00000006005	TGGCTGCTTCTCGATCTACTC	TTCACCTTTTTAACTTCCCTTTT	0.79	Exonic
	ZNF217	ENSGALG00000007799	ENSACAG00000012676	GATGGAATAGCCAGTACTGTTGG	GAAATAGGAAGCCACAAACCA	0.79	Exonic
	FBRSL1	ENSGALG00000002205	ENSACAG00000007592	TGACATCAAGGTCAAAGAGGAG	TCAAGTTCTTCCCGTAAGTGC	0.8	Exonic
	SPTBN1	ENSGALG00000008156	ENSACAG00000011972	TTCTGGGAAATGGCTGAAGA	TCCTTCTCATCAATCCAAAGC	0.82	Exonic
	ZEB2	ENSGALG00000012440	ENSACAG00000003017	TCAAGACGGGTTCTTCTCCT	CTTTTAGTGGCACCATTATGACT	0.83	Exonic
	ODZ3	ENSGALG00000010706	ENSACAG00000013597	CCAATTTCTGGAGTGCAACA	GAGTACATAGTACCCATCATATCCTTG	0.84	Exonic
	Q5F3S4_CHICK	ENSGALG00000006640	ENSACAG00000010035	GGAGATCTTTGAGTACCTGATGG	GACGGGCTCCATTTTCATGT	0.85	Exonic
	TNRC6C	ENSGALG00000001725	ENSACAG00000016198	TGGGATAGCTCTAGTGTTACCAG	CCCACCCAGATACTGAAGAGG	0.86	Exonic
P. reticulata	RBM4	ENSDARG00000036386	ENSORLG00000012496	CAAACTGATGAGCGTGAAGC	TTCGAAATAACTGCCTCCGTA	0.69	Exonic
	ADK	ENSORLG00000008539	ENSGACG00000002159	GCACAGTCAATTCATTTAGACAGAA	GCCAAACATTAGGTCATGGAA	0.7	Intronic
	KCND2	ENSORLG00000004270	ENSGACG00000010094	AAGCAGACGTGCAGACATTG	GCAGTGCACTCCATTACACC	0.73	Intronic
	NAB1	ENSGACG00000015609	ENSORLG00000000144	GCCAACCTGCTCTACTACTACG	CCGTAGATGGCGCTGTACTT	0.84	Exonic
	ACTB_ORYLA	ENSTNIG00000007002	ENSORLG00000013676	CCATGTACGTTGCCATCCAG	AGCACAGTGTTGGCGTACAG	0.88	Both
	MAB21L1	ENSTRUG00000007577	ENSORLG00000003801	ACAGCCTCCGGTTACCTCTC	CAGTCGCCAAGTCTGTTTGG	0.89	Exonic
	SIX3	ENSTRUG00000007423	ENSORLG00000004438	ATCCCTCCCATTTCTTCCTG	GGTCCTGAAGGTACCACTCC	0.95	Exonic
D. melanogaster	CG31291	FBgn0051291	FBgn0093490	TGTTGAGTAATGAGGAGCATATGAG	GCCAAGGTTGTCCTTGAGAT	0.71	Both
	DAAM	FBgn0025641	FBgn0099175	CGGAGAGCACGCTAGAGAAG	TTGTGGGTGTAGAAGGAACC	0.73	Exonic
	CG32333	FBgn0052333	FBgn0101441	GAGTCACTGCGTCCCATCTC	ACCGATCAGTCATGGTGTCA	0.77	Both
	fliI	FBgn0000709	FBgn0099493	GAGAACTTCCTGCCCAACAA	CTGCACCGGCTGATAGTCCT	0.78	Exonic
	sbb	FBgn0010575	FBgn0089805	TTTGGTGGCTCAACTGAACA	GGTGGCCTTCACAATCTCGT	0.8	Exonic
	yata	FBgn0260990	FBgn0100366	CGATTGGGACAACGAAAACT	AATTGGCATTATGCGTCGAA	0.8	Both
	inv	FBgn0001269	FBgn0089596	TACCTTTCGTTTCGGGTGGT	GCATTGATTGGGTCCATGAG	0.82	Intronic
	Mob2	FBgn0259481	FBgn0101537	TCGACTATGTGATGACGTTCAC	TAGCGCGTTGTATCACCAAA	0.86	Exonic
	Ca-beta	FBgn0259822	FBgn0092154	TAACGCTCAGGTGACGAATC	TGATCAAACGCTGTAAAACCTG	0.88	Both
	Mhc	FBgn0086783	FBgn0092385	GTGCGTCGTGAGAACAAGAA	TCGGAGATACCCAGCTGTTC	0.89	Both
aExon/Intron indicates whether the generated DNA fragments comprised exonic regions, intronic regions, or both (i.e., a combination of exonic and intronic regions).
